# Supplementary material for: 4-Arylthiosemicarbazide Derivatives as Toxoplasmic Aromatic Amino Acid Hydroxylase Inhibitors and Anti-inflammatory Agents
Source: Int J Mol Sci. 2022 Mar 16;23(6):3213. doi: 10.3390/ijms23063213 (PMC8955734; doi:10.3390/ijms23063213)
Supplement: Supplementary file 1 [file ijms-23-03213-s001.zip]

Archive with 1 entries (1 files):
- ijms-1631473-supplementary.pdf
